# Supplementary material for: The Longevity-Associated Variant of BPIFB4 Reduces Senescence in Glioma Cells and in Patients’ Lymphocytes Favoring Chemotherapy Efficacy
Source: Cells. 2022 Jan 15;11(2):294. doi: 10.3390/cells11020294 (PMC8774353; doi:10.3390/cells11020294)
Supplement: Supplementary file 1 [file cells-11-00294-s001.zip]

Archive with 1 entries (1 files):
- cells-1545403-SM-need to update.pdf
